# Supplementary material for: The structure of lipopeptides impacts their antiviral activity and mode of action against SARS-CoV-2 in vitro
Source: Appl Environ Microbiol. 2024 Oct 24;90(11):e01036-24. doi: 10.1128/aem.01036-24 (PMC11577759; doi:10.1128/aem.01036-24)
Supplement: Table S1 — The 120 lipopeptide families meeting our criteria as lipopeptide. [file aem.01036-24-s0001.xlsx]

## Sheet: Feuil1
Table of the 120 lipopeptide families meeting our criteria as lipopeptide, exhibiting the high diversity of lipopeptides.
	Species	Lipopeptide	Structure type	Fatty acid	Amino acid number	Charge	Activity
Bacterial lipopeptides	Bacillus sp.	Surfactin (surfactin, lichenysin, pumilacidin)	Cyclic	C12-C17	7	Anionic	Surfactant, antimicrobial, antiviral, anticancer, anti-inflammatory, immunomodulatory
		Fengycin	Partially cyclic	C14-C18	10	Anionic	Surfactant, antimicrobial, anticancer, antiviral
		Iturin (iturin, mycosubtilin)	Cyclic	C14-C17	7	Cationic/ Anionic/ Non-ionic	Surfactant, antimicrobial, anticancer
		Kurstakin	Partially cyclic	C11-C13	7	Cationic	Surfactant, antimicrobial
		Locillomycin	Cyclic	C13-C15	9	Anionic	Antimicrobial, antiviral
		Antiadhesin	Cyclic	C13-C17	7	Anionic	Surfactant, antimicrobial
		Bamylocin A	Cyclic	C13	7	Anionic	Surfactant, antimicrobial
		Circulocin	Cyclic	C17/C19	5-6	Non-ionic	Antimicrobial
		Licheniformin	Partially cyclic	C43	7	Anionic	Surfactant
	Paenibacillus sp.	Fusaricidin	Cyclic	GHPD (C15)	6	Non-ionic	Antimicrobial
		Gavaserin	Cyclic	C8	8	Cationic	Antimicrobial
		Heptadepsin	Cyclic	GHHD (C17 )	7	Non-ionic	Anti-inflammatory
		Paenibacterin	Partially cyclic	C15	13	Cationic	Antimicrobial
		Paenipeptin	Linear	C8	9	Cationic	Antimicrobial
		Octapeptin	Partially cyclic	C9-C11	8	Cationic	Antimicrobial
		Pelgipeptin	Cyclic	C6-C7	9	Cationic	Antimicrobial
		Polymyxin	Partially cyclic	C8-C9	10	Cationic	Surfactant, antimicrobial
		Tridecaptin	Linear	C9-C11	13	Cationic	Antimicrobial
	Brevibacillus sp.	Brevifactin	Linear	C18	4	Non-ionic	Surfactant, antimicrobial
		Tauramamide	Linear	C9	5	Cationic	Antimicrobial
		Tupuseleiamide	Linear	C9	2	Non-ionic	Unknown
	Aneurinibacillus sp.	Aneurinifactin	Linear	C18	6	Non-ionic	Surfactant, antimicrobial
	Staphylococcus sp.	Unnamed lipopeptide	Linear	C9	3	Non-ionic	Surfactant, antimicrobial
	Actinobacteria sp.	Friulimicin (Amphomycin)	Partially cyclic	C13-C15	11	Anionic	Antimicrobial
		A54145	Partially cyclic	C10-C11	13	Anionic	Antimicrobial
		Arylomycin	Partially cyclic	C11-C15	6	Non-ionic	Antimicrobial
		Coryxin	Cyclic	C11	7	Cationic	Surfactant, antimicrobial
		Daptomycin	Partially cyclic	C10	13	Anionic	Surfactant, antimicrobial
		Enduracidin	Partially cyclic	C12	17	Cationic	Antimicrobial
		Laspartomycin	Partially yclic	C15	11	Anionic	Antimicrobial
		Viennamycin	Partially cyclic	C10	12	Anionic	Unknown
		Cadaside	Partially cyclic	C10-C11	13	Anionic	Antimicrobial
		Malacidin	Partially cyclic	C10-C11	10	Anionic	Antimicrobial
		Enamidonin	Cyclic	C14	3	Cationic	Antimicrobial
		Piperazimycin	Cyclic	C10-C11	4	Non-ionic	Anticancer
		Sarpeptin	Linear	C10-C11	7	Anionic	Unknown
		Rhodofactin	Linear	C14-C19	5	Anionic	Surfactant
		Cystargamide	Cyclic	C10	6	Anionic	Antiviral
	Pseudomonas sp.	Bananamide	Partially cyclic	C10/C12	8	Anioinc	Antimicrobial, anticancer
		Pseudofactin	Partially cyclic	C16	8	Non-ionic	Surfactant, antimicrobial, anticancer
		Syringomycin	Partially cyclic	C10/C12/C14	9	Cationic	Surfactant, antimicrobial
		Viscosin	Partially cyclic	C10-C12	9	Anioinc	Surfactant, antimicrobial, antiviral
		Orfamide	Partially cyclic	C12/C14	10	Anionic	Surfactant, antimicrobial, insecticidal
		Amphisin	Partially cyclic	C8-C11	11	Anionic	Surfactant, antimicrobial
		Entolysin	Partially cyclic	C10	14	Anionic	Surfactant
		Xantolysin	Partially cyclic	C10/C12	14	Anionic	Surfactant, antimicrobial, anticancer, antiviral
		Tolaasin	Partially cyclic	C8	18	Cationic	Surfactant, antimicrobial
		Fuscopeptin	Partially cyclic	C8	19	Cationic	Antimicrobial
		Corpeptin	Partially cyclic	C10	21	Cationic	Antimicrobial
		Syringopeptin 22	Partially cyclic	C10/C12	22	Cationic	Surfactant, antimicrobial
		Syringopeptin 25	Partially cyclic	C10/C12	25	Cationic	Surfactant, antimicrobial
		Syringafactin	Linear	C10/C12	8	Non-ionic	Surfactant, antimicrobial
		Corrugatin	Linear	C8	8	Anionic	Siderophore
		Plusbacin	Cyclic	C14-C16	8	Anionic	Antimicrobial
	Burkholderiales sp.	Burriogladin	Linear	C10	8	Non-ionic	Surfactant
		Haereogladin	Linear	C8	6	Anionic	Surfactant
		Holrhizin	Linear	C8	6	Anionic	Surfactant
		Icosalide	Cyclic	C8-C10	4	Non-ionic	Antimicrobial
		Unnamed lipopeptide	Cyclic	C21	6	Non-ionic	Surfactant
		Ralsolamycin	Partially cyclic	C18	11	Non-ionic	Virulence factor
		Jargacin	Partially cyclic	C14	9	Anionic	Antimicrobial
	Serratia sp.	Serrawettin	Cyclic	C8-C14 (W1) or C8/C10 (W2) or C12 (W3)	2 (W1) or 5 (W2 and W3)	Non-ionic	Surfactant, antimicrobial, anticancer
		Stephensiolide	Cyclic	C8/C10/C12-C14	5	Non-ionic	Surfactant, antimicrobial, antimalarial
	Cyanobacteria (Anabaena sp., Lyngbya sp., Moorea sp.)	Anabaenolysin	Cyclic	C18	3	Anionic	Cytotoxic
		Antillatoxin	Cyclic	C17	3	Non-ionic	Neurotoxic
		Apramide	Linear	C8-C9	6-7	Non-ionic	Unknown
		Barbamide	Linear	C8	2	Non-ionic	Molluscicidal
		Carmabin (Dragomabin, Dragonamide, Jahanyne, Kurahyne)	Linear	C12	4	Non-ionic	Antimalarial, antileishmanial, anticancer, cell growth inhibitor
		Hectochlorin	Cyclic	C9	4	Anionic	Antimicrobial, cell growth inhibitor
		Laxaphycin (Hormothamnin, Lobocyclamide, Scytocyclamides)	Cyclic	C8/C10	10/11	Anionic/ Non-ionic	Antimicrobial, anticancer
		Majusculamide	Linear	C11	2	Non-ionic	Osteogenic
		Microcolin	Linear	C10	4	Non-ionic	Immunomodulatory
		Microginin	Linear	C10-C11	2-5	Non-ionic	Anticancer, ACE inhibitor
		Puwainaphycin (minutissamide)	Cyclic	C13/C15/C17	9	Non-ionic	Cardiovascular, antiproliferative, antifungal
	Chitinophaga sp.	Chitinopeptin	Cyclic	C11-C12	14-15	Anionic	Antimicrobial
	Empedobacter sp.	Empedopeptin	Cyclic	C14	8	Anionic	Antimicrobial
	Lysobacter sp.	Tripropeptin	Cyclic	C12-17	8	Anionic	Antimicrobial
		WAP-8294A	Cyclic	C8-C10	12	Cationic	Antimicrobial
	Pontibacter sp.	Pontifactin	Linear	C16	5	Anionic	Surfactant, antimicrobial
Fungal lipopeptides	Acremonium sp.	Aselacin	Partially cyclic	C18	6	Non-ionic	Endothelin inhibitor
	Aspergillus sp.	Aspochracin	Cyclic	C8	3	Non-ionic	Insecticidal
		Aspercryptin	Linear	C8/C12	5	Anionic	Not defined
		Echinocandin (Pneumocandin )	Cyclic	C15, C16, C18	6	Cationic	Antimicrobial
	Beauveria sp.	Beauverolide	Cyclic	C9/C11	3	Non-ionic	Anti-aging, antiatherogenic
		BBLP	Unknown	Unknown	Unknown	Cationic	Surfactant, antifungal
	Cochliobolus sp.	HC-toxin	Cyclic	C10	3	Non-ionic	Virulence factor
	Colispora sp.	Cavinafungin	Linear	C18	5	Non-ionic	Antimicrobial, antiviral
		Colisporifungin	Partially cyclic	C12	6	Non-ionic	Antimicrobial
	Cylindrocladium sp.	Cyl-2	Cyclic	C10	3	Non-ionic	Virulence factor
	Emericella sp.	Emericellamide	Cyclic	C12	5	Non-ionic	Antimicrobial
	Epichloe sp.	Epichlicin	Cyclic	C14	7	Non-ionic	Antifungal
	Fusarium sp.	Apicidin	Cyclic	C10	3	Non-ionic	Antiprotozoal, anticancer
		Chlorofusin	Partially cyclic	C10	9	Cationic	Anticancer
		Fusaripeptide	Cyclic	C16	6	Non-ionic	Antifungal, antimalarial, cytotoxic
		Fusaristatin	Cyclic	C24	3	Non-ionic	Anticancer, allelopathic
		Gramillin	Cyclic	C10	6	Anionic	Virulence factor
		JM47	Cyclic	C10	3	Non-ionic	Unknown
		W493	Cyclic	C15	6	Non-ionic	Antifungal
		Unnamed lipopeptide	Unknown	Unknown	Unknown	Unknown	Surfactant
	Glomospora sp.	Glomosporin	Cyclic	C17	7	Anionic	Antimicrobial
	Helicoma sp.	Trapoxin	Cyclic	C10	3	Non-ionic	Inhibitor of mammalian histone deacetylase
	Isaria sp.	Isarfelin	Cyclic	C11	5	Non-ionic	Insecticidal, antifungal
		Isariin	Cyclic	C7-C12	5	Non-ionic	Insecticidal
	Lecanicillium sp.	Verlamelin	Cyclic	C14	6	Non-ionic	Antifungal
	Microascus sp.	Alveolaride	Cyclic	C15	4	Non-ionic	Antifungal
	Mucor sp.	Unnamed lipopeptide	Unknown	C16-C18	Unknown	Cationic	Surfactant
	Nodulisporium sp.	Nodupetide	Cyclic	C7	5	Non-ionic	Insecticidal, antimicrobial
	Ophiocordyceps sp.	Cordycommunin	Cyclic	C14	6	Non-ionic	Antimicrobial
	Penicillium sp.	Fellutamide	Linear	C12	3	Non-ionic	Anticancer
	Petriella sp.	WF-3161	Cyclic	C10	3	Non-ionic	Anticancer
	Phaeosphaeria sp.	Phaeofungin	Cyclic	C17	7	Anionic	Antifungal
	Phoma sp.	Phomafungin	Cyclic	C17	8	Anioinc	Antifungal
	Pochonia sp.	Chlamydocin	Cyclic	C10	3	Non-ionic	Nematocide
		Unnamed	Linear	C14	6	Non-ionic	Antifungal
	Purpureocillium sp.	Leucinostatin	Linear	C11	9	Anionic	Antimalarial, antiviral, antimicrobial, antifungal, anticancer, phytotoxic
	Scopulariopsis sp.	Scopularide	Cyclic	C9-C14	5	Non-ionic	Anticancer
	Trichoderma sp.	Trichoderin	Linear	C11	9	Anionic	Antimycobacteria
	Fungal species No. 11243	FR901469	Cyclic	C16	12	Cationic	Antifungal
Animal-related lipopeptide	Aaptos sp.	Ciliatamide	Linear	C8-C10	2	Cationic	Antileishmanial
	Callipelta sp.	Callipeltin	Partially cyclic	C10	10	Cationic	Antifungal, antiviral
	Neamphius sp.	Neamphamide	Partially cyclic	C10	11	Cationic	Antimicrobial, antiviral
	Theonella sp.	Papuamide	Partially cyclic	C13	11	Cationic	Anticancer, antiviral
	Philinopsis sp.	Kulolide	Cyclic	C10	6	Anionic	Anticancer
		Kulomo’opunalide	Cyclic	C9	5	Non-ionic	Unknown
	Elysia sp.	Kahalalide	Partially cyclic	C7-C11	3-13	Non-ionic	Anticancer, antiviral, antimalarial
